# Supplementary material for: Interplay between Systemic Glycemia and Neuroprotective Activity of Resveratrol in Modulating Astrocyte SIRT1 Response to Neuroinflammation
Source: Int J Mol Sci. 2023 Jul 19;24(14):11640. doi: 10.3390/ijms241411640 (PMC10380505; doi:10.3390/ijms241411640)
Supplement: Supplementary file 1 [file ijms-24-11640-s001.zip]

Archive with 1 entries (1 files):
- ijms-2448051-supplementary.pdf
